# Supplementary material for: Genome‐Wide Detection of Copy Number Variation and Association Studies With Physiological and Anatomical Indicators of Heat Stress Response in Lactating Sows
Source: J Anim Breed Genet. 2025 Aug 12;143(1):183–92. doi: 10.1111/jbg.70009 (PMC12686768; doi:10.1111/jbg.70009)
Supplement: Supplementary file 1 — Table S1: Copy number regions (CNVRs) identified in crossbred (Large White × Landrace) sows. [file JBG-143-183-s002.xlsx]

## Sheet: Sheet 1
Table S1. Copy number regions (CNVRs) identified in crossbred (Large White x Landrace) sows
Chr	Start (bp)	End (bp)	Type	Number of individuals
1	1296974	1637442	Loss	3
1	2530735	2908940	Loss	3
1	4621444	4690022	Loss	5
1	11012998	11037437	Gain	3
1	16313130	16384057	Loss	2
1	20559479	21017894	Loss	23
1	26407492	26757112	Loss	24
1	51426350	51531316	Loss	15
1	52843788	52930466	Loss	4
1	53876081	54033593	Loss	7
1	54929205	55080766	Loss	3
1	77402476	77616272	Loss	2
1	77973487	78233457	Loss	4
1	95974585	96084318	Loss	5
1	190422856	190521756	Loss	4
1	202674735	202726828	Loss	6
1	232171858	232231168	Loss	2
1	236249595	236578086	Loss	6
1	245380316	245417266	Loss	3
1	252505713	252561815	Loss	11
1	255734516	255775164	Loss	4
1	257570160	257629372	Loss	7
1	296787813	296854248	Gain	2
1	307493558	307591248	Loss	4
1	308407845	308540510	Loss	2
2	1111	632707	Loss	202
2	1728741	1792444	Loss	13
2	6179112	6495647	Loss	34
2	12967586	13092623	Gain	5
2	16086308	16113694	Loss	3
2	16914155	16957926	Loss	2
2	24340490	24950665	Loss	4
2	32124159	32186193	Loss	2
2	38779149	39302035	Loss	22
2	100248260	100301718	Loss	2
2	102222805	102440993	Gain	2
2	103642873	103742033	Gain	6
2	106076632	106307761	Loss	12
2	110341590	110423447	Loss	3
2	128709091	128737978	Gain	2
2	129799406	129981864	Loss	70
2	130241255	130487175	Loss	58
2	137484909	137871651	Loss	6
2	139079932	139475283	Loss	8
2	140748675	140896496	Loss	2
2	142820672	142848459	Gain	2
2	146604847	146623766	Loss	2
2	152624944	152666109	Gain	3
2	157653015	158139060	Loss	7
2	158549163	158748978	Loss	6
2	160171978	160334626	Loss	2
3	60993	905589	Loss	28
3	1157712	1540289	Loss	9
3	1775581	1803026	Loss	3
3	11450046	11519897	Loss	11
3	17333664	17509970	Loss	47
3	69789999	70298496	Loss	17
3	91123979	91245955	Loss	2
3	102698568	102763903	Loss	3
3	109671997	109874139	Loss	13
3	113053130	113163300	Loss	12
3	131539745	131857000	Loss	5
4	1155293	1388468	Loss	61
4	17865227	18008464	Loss	2
4	19578395	19626320	Loss	2
4	27913643	28349829	Loss	4
4	63290072	63491767	Loss	2
4	73783788	74095578	Loss	6
4	80721007	80767798	Loss	22
4	114089519	114170369	Gain	2
4	126897791	127521733	Loss	28
4	127645367	127879136	Loss	12
4	131676536	132009191	Loss	2
5	2847	285237	Loss	3
5	548113	1210042	Loss	11
5	2006549	2052182	Loss	3
5	2144424	2559524	Loss	7
5	2935602	3182357	Loss	2
5	29640202	29787794	Gain	7
5	43930930	44283450	Loss	11
5	60541361	60621247	Loss	3
5	63917069	64229196	Loss	10
5	64347352	64392680	Loss	9
5	64630743	65275886	Loss	32
5	75132228	75385516	Loss	3
5	77179466	77352621	Loss	28
5	99716210	99952686	Loss	9
5	102574608	103063418	Loss	2
5	110482927	111027924	Loss	4
6	1033257	1281226	Loss	101
6	2952600	3336730	Loss	3
6	109789591	109870440	Loss	4
6	129702907	130569596	Loss	4
6	132124953	132543418	Mixed	139
6	132647018	132704049	Loss	3
7	20072507	20159272	Loss	2
7	30314760	30550361	Loss	2
7	31976416	32267617	Loss	5
7	37900142	37967748	Loss	2
7	50084357	50518151	Loss	16
7	52531709	52558947	Loss	2
7	58397650	58558358	Loss	9
7	112964257	113292023	Loss	6
7	119492726	119674459	Loss	5
8	4899715	4961037	Gain	2
8	23033602	23328747	Loss	12
8	108840104	108903615	Loss	9
8	114376195	114407527	Loss	22
8	122249328	122288920	Gain	2
8	123960362	124128258	Loss	95
8	131207688	131694842	Loss	9
8	137114772	137134554	Loss	23
9	15049063	15211706	Gain	2
9	28988041	29017662	Loss	3
9	29741635	29982654	Gain	2
9	36476118	36559391	Loss	4
9	44613872	44716642	Gain	12
9	70390277	70600386	Gain	2
9	71697328	71711489	Gain	3
9	75705239	75933190	Loss	2
9	130785204	130830299	Gain	2
9	142876725	142950929	Gain	2
9	143288947	143605209	Loss	78
9	147684933	147854813	Gain	3
9	148629187	148681260	Loss	6
10	5204072	5514795	Loss	2
10	11450736	11498946	Loss	5
10	26374455	26498920	Loss	2
10	39272858	39507554	Loss	3
10	41330545	41453824	Loss	7
10	47123541	47259902	Loss	10
10	48034226	48281381	Loss	66
11	8876752	8927330	Loss	3
11	11663909	11724233	Loss	12
11	20388606	20495264	Gain	10
11	31699569	31766588	Loss	2
11	32127787	32515591	Loss	2
11	40013884	40160781	Loss	7
11	46563594	46642716	Loss	90
11	47243159	47452970	Loss	3
11	59735869	61470768	Mixed	203
11	64479055	65142186	Loss	45
11	67375641	67671825	Loss	20
11	82421180	82763129	Loss	6
11	86175659	86395677	Loss	4
11	86708117	86796356	Loss	6
12	60100	1998701	Mixed	93
12	6034340	6161500	Loss	2
12	7385966	7581758	Gain	3
12	20647202	20687946	Loss	9
12	23645644	23760296	Loss	2
12	31975933	32074865	Loss	4
12	36947624	37322661	Loss	13
12	46257013	46339202	Loss	12
12	54979595	55051174	Loss	3
13	5074753	5203420	Loss	3
13	8329572	8363589	Mixed	2
13	12386754	12485442	Loss	3
13	19629258	19683797	Gain	2
13	41749852	41820811	Loss	6
13	81326561	81437311	Loss	3
13	102306232	102458997	Loss	31
13	179990010	180090208	Loss	8
13	194292500	194386412	Loss	2
13	194665680	196342442	Loss	108
13	196810429	197241857	Loss	12
13	200335858	200366615	Loss	5
13	200765190	201339708	Loss	36
13	202480537	202728252	Loss	5
13	202925976	203079047	Loss	9
13	204430769	204569521	Loss	2
13	204734507	204819522	Loss	3
13	206943236	207322709	Loss	3
13	209713551	209761484	Loss	8
13	216912741	217056683	Loss	3
13	218141951	218612146	Loss	12
14	2789202	2852561	Gain	2
14	16993535	17333398	Loss	63
14	24286577	24389234	Loss	2
14	38219290	38645949	Loss	21
14	52573859	52621172	Loss	5
14	58074274	58206487	Loss	4
14	73479608	73695090	Loss	5
14	74176726	74990114	Loss	24
14	98057493	98157352	Gain	4
14	102480650	102988071	Loss	6
14	104441890	105084009	Mixed	54
14	113376632	113445546	Gain	3
14	114586489	114610574	Gain	3
14	118345379	118395858	Gain	2
14	132285105	132353947	Loss	4
14	136444819	137178653	Loss	64
14	139546885	139906120	Loss	7
14	140199680	140419493	Loss	18
14	141068807	141208015	Loss	8
14	151966127	153374972	Loss	80
15	9519813	10711345	Loss	245
15	12597728	12844713	Loss	80
15	17097658	17123356	Loss	2
15	24371978	24804276	Loss	63
15	25845378	25910541	Loss	4
15	30831468	31122672	Loss	19
15	33345253	33617369	Loss	10
15	48845490	49845075	Loss	47
15	50619226	50703404	Loss	4
15	69448740	69693811	Loss	3
15	125908102	126154684	Loss	2
15	126439963	127295381	Loss	45
15	127544621	127786638	Loss	2
15	134842540	134994861	Loss	62
15	137449752	137725895	Loss	2
15	138365140	138453739	Gain	4
15	141222980	141247045	Loss	12
15	154198036	154217738	Loss	6
15	154516149	154590998	Loss	4
16	2294773	2931783	Loss	20
16	9539468	9771058	Loss	5
16	10588133	11083680	Loss	43
16	11287880	11615935	Loss	2
16	14404612	14706916	Loss	26
16	17665436	17995430	Loss	4
16	18347402	18376590	Loss	13
16	30289787	30566627	Loss	3
16	47246973	47457841	Loss	2
16	56228146	56340252	Loss	2
16	64441004	64872621	Loss	6
16	85407012	86024383	Loss	22
17	2202762	2730970	Loss	184
17	3434809	3642846	Loss	5
17	4055697	4468083	Loss	22
17	7151308	7537515	Loss	14
17	67540904	67605067	Gain	2
18	6247938	6366290	Loss	2
18	32234894	32451272	Loss	8
18	38984087	39185391	Loss	32
18	59478274	59600842	Loss	6
