# Supplementary material for: Genome‐Wide Detection of Copy Number Variation and Association Studies With Physiological and Anatomical Indicators of Heat Stress Response in Lactating Sows
Source: J Anim Breed Genet. 2025 Aug 12;143(1):183–92. doi: 10.1111/jbg.70009 (PMC12686768; doi:10.1111/jbg.70009)
Supplement: Supplementary file 2 — Table S2: CNVR overlapping with previous reported in the literature. [file JBG-143-183-s001.xlsx]

## Sheet: Sheet 1
Table S2. CNVR overlapping with previous reported in the literature
CNVR identified in the this study				CNVR previous reported
CHR	Start (bp)	End (bp)	Type	Start (bp)	End (bp)	Reference
1	1296974	1637442	Loss	791057	1637441	Stafuzza et al., 2019
1	1296974	1637442	Loss	1637442	1843489	Stafuzza et al., 2019
1	1296974	1637442	Loss	934682	1687989	Wang et al., 2020
1	1296974	1637442	Loss	408640	1826726	Qiu et al., 2021
1	2530735	2908940	Loss	2667200	2812415	Stafuzza et al., 2019
1	2530735	2908940	Loss	2621338	2908940	Wang et al., 2020
1	2530735	2908940	Loss	2443530	2535265	Qiu et al., 2021
1	4621444	4690022	Loss	4630315	4690022	Stafuzza et al., 2019
1	4621444	4690022	Loss	4621444	4644117	Wang et al., 2020
1	16313130	16384057	Loss	16313130	16423967	Stafuzza et al., 2019
1	16313130	16384057	Loss	16313130	16423967	Wang et al., 2020
1	20559479	21017894	Loss	20559479	20646252	Stafuzza et al., 2019
1	20559479	21017894	Loss	20559479	20605283	Wang et al., 2020
1	20559479	21017894	Loss	20937207	21244650	Qiu et al., 2021
1	26407492	26757112	Loss	26383627	26856773	Stafuzza et al., 2019
1	53876081	54033593	Loss	53913932	54144185	Stafuzza et al., 2019
1	77402476	77616272	Loss	77121687	78587646	Stafuzza et al., 2019
1	77402476	77616272	Loss	77402476	77616272	Wang et al., 2020
1	77402476	77616272	Loss	77557668	77673521	Qiu et al., 2021
1	77973487	78233457	Loss	77121687	78587646	Stafuzza et al., 2019
1	77973487	78233457	Loss	77973487	78061517	Wang et al., 2020
1	236249595	236578086	Loss	236322472	236472874	Qiu et al., 2021
1	296787813	296854248	Gain	296787813	296820153	Stafuzza et al., 2019
1	296787813	296854248	Gain	296854248	296990508	Wang et al., 2020
1	307493558	307591248	Loss	307419517	307718072	Stafuzza et al., 2019
1	307493558	307591248	Loss	307375644	307718072	Wang et al., 2020
2	1111	632707	Loss	0	16416	Stafuzza et al., 2019
2	1111	632707	Loss	16417	632707	Stafuzza et al., 2019
2	1111	632707	Loss	1111	632707	Wang et al., 2020
2	1111	632707	Loss	27459	2407984	Qiu et al., 2021
2	1728741	1792444	Loss	27459	2407984	Qiu et al., 2021
2	6179112	6495647	Loss	2599113	7209835	Stafuzza et al., 2019
2	6179112	6495647	Loss	6433744	7143618	Qiu et al., 2021
2	12967586	13092623	Gain	12776098	13042380	Qiu et al., 2021
2	24340490	24950665	Loss	23588944	25881871	Stafuzza et al., 2019
2	38779149	39302035	Loss	38779149	39302035	Stafuzza et al., 2019
2	102222805	102440993	Gain	101918372	103098050	Stafuzza et al., 2019
2	102222805	102440993	Gain	102231770	102528479	Qiu et al., 2021
2	106076632	106307761	Loss	105908671	106135493	Qiu et al., 2021
2	110341590	110423447	Loss	110005387	110423447	Stafuzza et al., 2019
2	110341590	110423447	Loss	109934488	110341590	Wang et al., 2020
2	130241255	130487175	Loss	130371168	130487175	Stafuzza et al., 2019
2	137484909	137871651	Loss	137484909	137652218	Stafuzza et al., 2019
2	137484909	137871651	Loss	137539178	137652218	Wang et al., 2020
2	139079932	139475283	Loss	138737642	139418070	Stafuzza et al., 2019
2	157653015	158139060	Loss	156951510	158488428	Stafuzza et al., 2019
2	157653015	158139060	Loss	157653015	158725835	Wang et al., 2020
2	158549163	158748978	Loss	157653015	158725835	Wang et al., 2020
3	60993	905589	Loss	56943	240240	Stafuzza et al., 2019
3	60993	905589	Loss	240241	364888	Stafuzza et al., 2019
3	60993	905589	Loss	364889	667215	Stafuzza et al., 2019
3	60993	905589	Loss	667216	1045800	Stafuzza et al., 2019
3	60993	905589	Loss	56943	1093425	Wang et al., 2020
3	60993	905589	Loss	162027	2071648	Qiu et al., 2021
3	1157712	1540289	Loss	1045801	1243957	Stafuzza et al., 2019
3	1157712	1540289	Loss	1243958	1368601	Stafuzza et al., 2019
3	1157712	1540289	Loss	1368602	1695804	Stafuzza et al., 2019
3	1157712	1540289	Loss	1368601	1389228	Wang et al., 2020
3	1157712	1540289	Loss	1456146	1803026	Wang et al., 2020
3	1157712	1540289	Loss	162027	2071648	Qiu et al., 2021
3	1775581	1803026	Loss	1695805	1797693	Stafuzza et al., 2019
3	1775581	1803026	Loss	1797694	3709764	Stafuzza et al., 2019
3	1775581	1803026	Loss	1456146	1803026	Wang et al., 2020
3	1775581	1803026	Loss	162027	2071648	Qiu et al., 2021
3	11450046	11519897	Loss	11428687	11519897	Stafuzza et al., 2019
3	11450046	11519897	Loss	11450046	11519897	Wang et al., 2020
3	17333664	17509970	Loss	16839756	17428593	Stafuzza et al., 2019
3	69789999	70298496	Loss	68404896	70024504	Stafuzza et al., 2019
3	69789999	70298496	Loss	69556858	69916171	Qiu et al., 2021
3	69789999	70298496	Loss	70206783	70405384	Qiu et al., 2021
3	102698568	102763903	Loss	102720554	103294448	Qiu et al., 2021
3	113053130	113163300	Loss	113098233	113206566	Qiu et al., 2021
4	1155293	1388468	Loss	1037908	3046732	Stafuzza et al., 2019
4	1155293	1388468	Loss	1166037	1322698	Wang et al., 2020
4	1155293	1388468	Loss	884022	2188011	Qiu et al., 2021
4	17865227	18008464	Loss	17865227	18008464	Stafuzza et al., 2019
4	19578395	19626320	Loss	19375745	19802086	Qiu et al., 2021
4	27913643	28349829	Loss	27832880	29731872	Stafuzza et al., 2019
4	73783788	74095578	Loss	73747755	74095578	Stafuzza et al., 2019
4	73783788	74095578	Loss	72992609	74231975	Qiu et al., 2021
4	80721007	80767798	Loss	80754393	81229506	Qiu et al., 2021
4	126897791	127521733	Loss	126897791	128153004	Stafuzza et al., 2019
4	126897791	127521733	Loss	127128614	127162411	Qiu et al., 2021
4	127645367	127879136	Loss	126897791	128153004	Stafuzza et al., 2019
4	127645367	127879136	Loss	127744808	127765026	Wang et al., 2020
4	131676536	132009191	Loss	131423303	131918945	Stafuzza et al., 2019
4	131676536	132009191	Loss	131539062	131691287	Wang et al., 2020
5	2847	285237	Loss	2847	1787761	Stafuzza et al., 2019
5	2847	285237	Loss	2847	4879	Wang et al., 2020
5	2847	285237	Loss	267257	337175	Wang et al., 2020
5	2847	285237	Loss	222125	1460083	Qiu et al., 2021
5	548113	1210042	Loss	2847	1787761	Stafuzza et al., 2019
5	548113	1210042	Loss	548113	775856	Wang et al., 2020
5	548113	1210042	Loss	222125	1460083	Qiu et al., 2021
5	2006549	2052182	Loss	1853897	3057476	Stafuzza et al., 2019
5	2006549	2052182	Loss	1897047	2033140	Wang et al., 2020
5	2144424	2559524	Loss	1853897	3057476	Stafuzza et al., 2019
5	2144424	2559524	Loss	2520748	2546827	Wang et al., 2020
5	2144424	2559524	Loss	2249879	2281918	Qiu et al., 2021
5	2144424	2559524	Loss	2494251	2811761	Qiu et al., 2021
5	2935602	3182357	Loss	1853897	3057476	Stafuzza et al., 2019
5	2935602	3182357	Loss	3057477	3095194	Stafuzza et al., 2019
5	2935602	3182357	Loss	3095195	3136770	Stafuzza et al., 2019
5	2935602	3182357	Loss	2975876	3198349	Wang et al., 2020
5	29640202	29787794	Gain	29640202	29952075	Stafuzza et al., 2019
5	63917069	64229196	Loss	63787481	64458916	Qiu et al., 2021
5	64347352	64392680	Loss	63787481	64458916	Qiu et al., 2021
5	77179466	77352621	Loss	77085316	77253445	Qiu et al., 2021
5	99716210	99952686	Loss	99696730	99972762	Stafuzza et al., 2019
5	99716210	99952686	Loss	99674382	99882649	Qiu et al., 2021
5	110482927	111027924	Loss	110220891	111027924	Stafuzza et al., 2019
5	110482927	111027924	Loss	110482927	111027924	Wang et al., 2020
6	1033257	1281226	Loss	504971	1122428	Stafuzza et al., 2019
6	1033257	1281226	Loss	1122428	1281225	Stafuzza et al., 2019
6	1033257	1281226	Loss	1281226	1593899	Stafuzza et al., 2019
6	1033257	1281226	Loss	215317	1588597	Wang et al., 2020
6	1033257	1281226	Loss	51842	1462744	Qiu et al., 2021
6	2952600	3336730	Loss	2899444	2952600	Stafuzza et al., 2019
6	2952600	3336730	Loss	2952601	4085043	Stafuzza et al., 2019
6	2952600	3336730	Loss	2487882	2952600	Wang et al., 2020
6	2952600	3336730	Loss	3152461	3577211	Wang et al., 2020
6	2952600	3336730	Loss	2262060	3625829	Qiu et al., 2021
6	132124953	132543418	Mixed	132116850	133090986	Stafuzza et al., 2019
6	132124953	132543418	Mixed	132322578	132814494	Wang et al., 2020
6	132647018	132704049	Loss	132116850	133090986	Stafuzza et al., 2019
6	132647018	132704049	Loss	132322578	132814494	Wang et al., 2020
7	30314760	30550361	Loss	30277462	30340595	Stafuzza et al., 2019
7	31976416	32267617	Loss	31800221	32499186	Stafuzza et al., 2019
7	37900142	37967748	Loss	37857382	38057569	Qiu et al., 2021
7	50084357	50518151	Loss	50231835	50286342	Wang et al., 2020
7	50084357	50518151	Loss	50429945	51376033	Qiu et al., 2021
7	58397650	58558358	Loss	58529872	58558358	Wang et al., 2020
7	112964257	113292023	Loss	113081934	113391764	Stafuzza et al., 2019
7	112964257	113292023	Loss	112784720	113122517	Qiu et al., 2021
8	23033602	23328747	Loss	23033602	24033377	Stafuzza et al., 2019
8	23033602	23328747	Loss	23147683	23234622	Wang et al., 2020
8	23033602	23328747	Loss	22905249	23111564	Qiu et al., 2021
8	108840104	108903615	Loss	108799389	108903615	Stafuzza et al., 2019
8	114376195	114407527	Loss	114376195	114407527	Stafuzza et al., 2019
8	114376195	114407527	Loss	114376195	114407527	Wang et al., 2020
8	122249328	122288920	Gain	122249328	122365670	Wang et al., 2020
8	122249328	122288920	Gain	122083319	122505268	Qiu et al., 2021
8	123960362	124128258	Loss	123895414	123996880	Stafuzza et al., 2019
8	123960362	124128258	Loss	123895414	123996880	Wang et al., 2020
8	131207688	131694842	Loss	131207688	131694842	Stafuzza et al., 2019
8	131207688	131694842	Loss	130821518	131495872	Qiu et al., 2021
8	137114772	137134554	Loss	135332909	137509645	Stafuzza et al., 2019
9	130785204	130830299	Gain	130802093	131113367	Qiu et al., 2021
9	148629187	148681260	Loss	148280848	148877122	Stafuzza et al., 2019
10	5204072	5514795	Loss	5282479	5608014	Stafuzza et al., 2019
10	5204072	5514795	Loss	5459685	5591980	Wang et al., 2020
10	39272858	39507554	Loss	39272858	39507554	Stafuzza et al., 2019
10	47123541	47259902	Loss	47188024	47475119	Wang et al., 2020
11	11663909	11724233	Loss	11663909	11891740	Stafuzza et al., 2019
11	32127787	32515591	Loss	31956957	32154968	Stafuzza et al., 2019
11	40013884	40160781	Loss	39919176	42118356	Stafuzza et al., 2019
11	40013884	40160781	Loss	39893652	40308946	Qiu et al., 2021
11	47243159	47452970	Loss	47282526	47452970	Stafuzza et al., 2019
11	59735869	61470768	Mixed	58988824	62480762	Stafuzza et al., 2019
11	59735869	61470768	Mixed	59153609	60030798	Qiu et al., 2021
11	59735869	61470768	Mixed	61386952	61678667	Qiu et al., 2021
11	64479055	65142186	Loss	64674579	65203181	Stafuzza et al., 2019
11	64479055	65142186	Loss	64478176	64942423	Qiu et al., 2021
11	67375641	67671825	Loss	67375641	67422576	Stafuzza et al., 2019
11	67375641	67671825	Loss	67422577	67548214	Stafuzza et al., 2019
11	67375641	67671825	Loss	67278759	67422576	Wang et al., 2020
11	86175659	86395677	Loss	85498496	86896318	Stafuzza et al., 2019
11	86175659	86395677	Loss	86022171	86552276	Wang et al., 2020
11	86708117	86796356	Loss	85498496	86896318	Stafuzza et al., 2019
12	60100	1998701	Mixed	0	320417	Stafuzza et al., 2019
12	60100	1998701	Mixed	320418	437614	Stafuzza et al., 2019
12	60100	1998701	Mixed	437615	490193	Stafuzza et al., 2019
12	60100	1998701	Mixed	490194	634357	Stafuzza et al., 2019
12	60100	1998701	Mixed	634358	884329	Stafuzza et al., 2019
12	60100	1998701	Mixed	884330	985539	Stafuzza et al., 2019
12	60100	1998701	Mixed	985540	2445965	Stafuzza et al., 2019
12	60100	1998701	Mixed	1279	1759150	Wang et al., 2020
12	60100	1998701	Mixed	146373	2371834	Qiu et al., 2021
12	6034340	6161500	Loss	6028598	6484229	Stafuzza et al., 2019
12	6034340	6161500	Loss	6028598	6161500	Wang et al., 2020
12	7385966	7581758	Gain	7385966	7800339	Stafuzza et al., 2019
12	7385966	7581758	Gain	7565937	7668938	Qiu et al., 2021
12	23645644	23760296	Loss	23645644	23760296	Wang et al., 2020
12	23645644	23760296	Loss	23605417	24199377	Qiu et al., 2021
12	46257013	46339202	Loss	46290007	46339202	Wang et al., 2020
13	12386754	12485442	Loss	12442742	12598280	Qiu et al., 2021
13	81326561	81437311	Loss	81236265	81437311	Stafuzza et al., 2019
13	102306232	102458997	Loss	102377734	102458997	Stafuzza et al., 2019
13	102306232	102458997	Loss	102377734	102458997	Wang et al., 2020
13	194292500	194386412	Loss	194099336	194470218	Stafuzza et al., 2019
13	194665680	196342442	Loss	195800128	197449273	Stafuzza et al., 2019
13	194665680	196342442	Loss	194854804	195215153	Qiu et al., 2021
13	196810429	197241857	Loss	195800128	197449273	Stafuzza et al., 2019
13	196810429	197241857	Loss	197092574	197462836	Qiu et al., 2021
13	200335858	200366615	Loss	200335858	201166260	Stafuzza et al., 2019
13	200765190	201339708	Loss	200335858	201166260	Stafuzza et al., 2019
13	200765190	201339708	Loss	200767905	200928287	Qiu et al., 2021
13	204430769	204569521	Loss	204187794	204458963	Qiu et al., 2021
13	204734507	204819522	Loss	204798820	204845516	Qiu et al., 2021
13	206943236	207322709	Loss	206903047	207119934	Stafuzza et al., 2019
13	206943236	207322709	Loss	206903047	207062660	Wang et al., 2020
13	206943236	207322709	Loss	206578011	208240759	Qiu et al., 2021
13	216912741	217056683	Loss	216907306	217122230	Stafuzza et al., 2019
13	216912741	217056683	Loss	216907306	217689499	Wang et al., 2020
13	218141951	218612146	Loss	218111694	218612146	Stafuzza et al., 2019
13	218141951	218612146	Loss	217778010	218612146	Wang et al., 2020
14	52573859	52621172	Loss	52573859	53488013	Stafuzza et al., 2019
14	73479608	73695090	Loss	73670990	73788843	Wang et al., 2020
14	74176726	74990114	Loss	74915088	75672762	Stafuzza et al., 2019
14	102480650	102988071	Loss	102629597	102728645	Stafuzza et al., 2019
14	102480650	102988071	Loss	102629356	102703160	Qiu et al., 2021
14	104441890	105084009	Mixed	103891750	104759248	Stafuzza et al., 2019
14	132285105	132353947	Loss	132324567	132650143	Qiu et al., 2021
14	136444819	137178653	Loss	136557301	137063119	Stafuzza et al., 2019
14	136444819	137178653	Loss	136655094	136799764	Qiu et al., 2021
14	136444819	137178653	Loss	137077958	137148948	Qiu et al., 2021
14	139546885	139906120	Loss	139484309	141719266	Qiu et al., 2021
14	140199680	140419493	Loss	139484309	141719266	Qiu et al., 2021
14	141068807	141208015	Loss	139484309	141719266	Qiu et al., 2021
14	151966127	153374972	Loss	152135829	152836608	Stafuzza et al., 2019
14	151966127	153374972	Loss	152836609	152918637	Stafuzza et al., 2019
14	151966127	153374972	Loss	152918638	153836231	Stafuzza et al., 2019
14	151966127	153374972	Loss	152072031	153836231	Wang et al., 2020
15	9519813	10711345	Loss	9886601	10424015	Stafuzza et al., 2019
15	9519813	10711345	Loss	10104238	10362171	Wang et al., 2020
15	9519813	10711345	Loss	8291413	9850344	Qiu et al., 2021
15	12597728	12844713	Loss	12320526	12844713	Stafuzza et al., 2019
15	17097658	17123356	Loss	16828036	17304533	Stafuzza et al., 2019
15	30831468	31122672	Loss	30852279	31429514	Qiu et al., 2021
15	33345253	33617369	Loss	33268982	33365983	Stafuzza et al., 2019
15	33345253	33617369	Loss	33365984	33617369	Stafuzza et al., 2019
15	48845490	49845075	Loss	48790892	49439076	Stafuzza et al., 2019
15	69448740	69693811	Loss	69276645	70035825	Stafuzza et al., 2019
15	69448740	69693811	Loss	69276645	69693811	Wang et al., 2020
15	125908102	126154684	Loss	117834922	127553332	Stafuzza et al., 2019
15	126439963	127295381	Loss	117834922	127553332	Stafuzza et al., 2019
15	126439963	127295381	Loss	127116371	127140502	Qiu et al., 2021
15	127544621	127786638	Loss	117834922	127553332	Stafuzza et al., 2019
15	134842540	134994861	Loss	134531547	134919214	Stafuzza et al., 2019
15	134842540	134994861	Loss	134742181	134919214	Wang et al., 2020
15	137449752	137725895	Loss	137417592	140139156	Qiu et al., 2021
15	138365140	138453739	Gain	137417592	140139156	Qiu et al., 2021
15	154198036	154217738	Loss	151295030	154922053	Stafuzza et al., 2019
15	154198036	154217738	Loss	154198036	154963296	Wang et al., 2020
15	154516149	154590998	Loss	151295030	154922053	Stafuzza et al., 2019
15	154516149	154590998	Loss	154198036	154963296	Wang et al., 2020
16	2294773	2931783	Loss	2278462	3066542	Stafuzza et al., 2019
16	2294773	2931783	Loss	2366658	2421778	Wang et al., 2020
16	2294773	2931783	Loss	2568549	3066542	Wang et al., 2020
16	2294773	2931783	Loss	2389967	3024209	Qiu et al., 2021
16	10588133	11083680	Loss	10595674	10894800	Qiu et al., 2021
16	11287880	11615935	Loss	11509437	11667410	Stafuzza et al., 2019
16	14404612	14706916	Loss	14337125	14605020	Qiu et al., 2021
16	30289787	30566627	Loss	30289787	30566627	Stafuzza et al., 2019
16	85407012	86024383	Loss	84005681	85843097	Stafuzza et al., 2019
16	85407012	86024383	Loss	85843098	85889875	Stafuzza et al., 2019
16	85407012	86024383	Loss	85889876	86024383	Stafuzza et al., 2019
16	85407012	86024383	Loss	85677427	86024383	Wang et al., 2020
17	2202762	2730970	Loss	2038218	2679834	Stafuzza et al., 2019
17	2202762	2730970	Loss	2300590	2434592	Wang et al., 2020
17	2202762	2730970	Loss	2446954	2580356	Qiu et al., 2021
17	2202762	2730970	Loss	2619190	2774389	Qiu et al., 2021
17	3434809	3642846	Loss	3459318	3642846	Stafuzza et al., 2019
17	3434809	3642846	Loss	3335446	3557919	Qiu et al., 2021
18	6247938	6366290	Loss	6303226	6366290	Stafuzza et al., 2019
18	6247938	6366290	Loss	6331960	6525480	Wang et al., 2020
18	32234894	32451272	Loss	32189513	32295375	Stafuzza et al., 2019
18	38984087	39185391	Loss	38488658	39185391	Stafuzza et al., 2019
